# Supplementary material for: Association between CHADS2, CHA2DS2-VASc, ATRIA, and Essen Stroke Risk Scores and Unsuccessful Recanalization after Endovascular Thrombectomy in Acute Ischemic Stroke Patients
Source: J Clin Med. 2022 Jan 5;11(1):274. doi: 10.3390/jcm11010274 (PMC8746082; doi:10.3390/jcm11010274)
Supplement: Supplementary file 1 [file jcm-11-00274-s001.zip]

Archive with 1 entries (1 files):
- jcm-1523494-supplementary.pdf
